# Supplementary material for: New Technique for Custom-Made Spacers in Septic Two-Stage Revision of Total Hip Arthroplasties
Source: Antibiotics (Basel). 2021 Sep 4;10(9):1073. doi: 10.3390/antibiotics10091073 (PMC8469632; doi:10.3390/antibiotics10091073)
Supplement: Supplementary file 1 [file antibiotics-10-01073-s001.zip]

Archive with 1 entries (1 files):
- antibiotics-1338026-supplementary.pdf
